# Supplementary material for: Local and Global Public Health and Emissions from Concentrated Animal Feeding Operations in the USA: A Scoping Review
Source: Int J Environ Res Public Health. 2024 Jul 13;21(7):916. doi: 10.3390/ijerph21070916 (PMC11276819; doi:10.3390/ijerph21070916)
Supplement: Supplementary file 1 [file ijerph-21-00916-s001.zip]

Archive with 1 entries (1 files):
- ijerph-3071543-supplementary.pdf
